# Supplementary material for: Influence of Ionizing Radiation on Spontaneously Formed Aggregates in Proteins or Enzymes Solutions
Source: Pharmaceutics. 2023 Apr 29;15(5):1367. doi: 10.3390/pharmaceutics15051367 (PMC10221975; doi:10.3390/pharmaceutics15051367)
Supplement: Supplementary file 1 [file pharmaceutics-15-01367-s001.zip]

Archive with 1 entries (1 files):
- pharmaceutics-2295408-supplementary.pdf
